# Supplementary material for: CDK7-targeted therapy effectively disrupts cell cycle progression and oncogenic signaling in head and neck cancer
Source: Signal Transduct Target Ther. 2025 Nov 6;10:363. doi: 10.1038/s41392-025-02452-z (PMC12589458; doi:10.1038/s41392-025-02452-z)
Supplement: Supplementary file 2 — Supplementary information [file 41392_2025_2452_MOESM2_ESM.csv]

gene_name	FaDu_neg.fdr	UT-SCC38_neg.fdr	HCA-LSC1_neg.fdr	UTSCC42B_neg.fdr	Detroit-562_neg.fdr
ABCB7	0.001469	0.019274	0.038576	0.009756	0.013444
ABCE1	0.026846	0.011727	0.013066	0.011144	0.018535
ANKLE2	0.012796	4.92E-04	0.055022	0.02793	0.022271
ARCN1	0.029819	0.066858	0.018647	0.008906	0.007789
ARIH1	0.005561	0.003521	0.04599	0.015802	0.001894
ATP6V0C	6.54E-04	8.50E-05	0.019848	4.13E-04	5.94E-04
BRF1	0.001547	8.50E-05	0.04495	0.096439	1.15E-04
CARS	0.024773	0.008384	0.078929	0.070199	0.001185
CCDC84	0.071494	0.019247	0.052049	0.027306	0.021895
CCND1	6.54E-04	0.005514	0.012072	0.015759	1.15E-04
CCNK	0.070269	0.015746	0.06394	0.047319	0.007585
CCT3	0.042201	8.50E-05	0.020196	0.005152	2.69E-04
CCT8	0.006998	0.063139	0.038152	0.00302	0.028944
CDC20	0.005222	2.84E-04	0.037656	0.001827	2.69E-04
CDC27	0.001476	0.004762	0.012072	0.002964	9.13E-04
CDC42	0.015698	0.034566	0.05259	0.039818	0.025377
CDC45	0.051891	0.016854	0.058384	0.055202	0.063607
CDC7	0.015999	0.011375	0.056873	0.001464	0.008757
CDIPT	0.097993	0.001577	0.022576	0.033721	1.15E-04
CDK1	0.005561	0.001218	0.012072	0.001904	0.002232
CDK7	0.059796	0.007854	0.026601	0.031086	0.065565
CENPA	0.003291	8.50E-05	0.091172	0.043777	0.01805
CENPM	5.50E-04	8.50E-05	0.012072	2.91E-04	1.15E-04
CHMP2A	0.001613	0.001264	0.06141	0.002671	0.007421
CKAP5	0.006295	5.26E-04	0.042983	0.039781	1.15E-04
COPA	0.031359	8.17E-04	0.089082	0.013207	0.002444
COPB1	0.002698	0.006931	0.038802	0.012257	6.47E-04
CPSF2	0.026846	0.010094	0.077342	0.011679	0.005315
CRCP	0.001469	8.50E-05	0.029727	0.01534	1.15E-04
CSNK1A1	0.01874	0.003801	0.088166	0.072374	0.007555
CTDP1	0.001613	0.001084	0.033569	0.018451	1.15E-04
DAD1	0.041779	0.012431	0.031405	0.01355	0.016894
DDX42	0.04382	2.84E-04	0.077528	0.001971	0.006524
DDX49	0.015272	0.007381	0.09569	0.014376	0.035604
DDX56	0.009984	0.011202	0.056433	0.011654	0.003697
DHDDS	0.035608	5.26E-04	0.012072	0.044633	0.00103
DHPS	0.035979	0.001367	0.062405	0.001464	0.01214
DHX33	0.012678	0.05359	0.047623	0.018918	0.015036
DHX9	0.018591	0.00892	0.012072	0.001539	0.002033
DIMT1	0.012728	8.50E-05	0.092649	0.07378	0.011924
DNLZ	8.93E-04	8.50E-05	0.068061	7.55E-04	1.15E-04
DPAGT1	0.015104	8.50E-05	0.04599	4.13E-04	0.00103
DUT	0.011428	0.006019	0.021758	0.053593	0.007981
EEF2	0.001469	2.72E-04	0.027687	0.007838	0.004497
EIF3A	0.001613	1.79E-04	0.058384	0.001539	2.69E-04
EIF3D	8.93E-04	0.019164	0.09132	0.05804	1.15E-04
EIF3F	0.010556	0.001059	0.064797	0.090388	0.00133
EIF4A1	0.009984	0.054173	0.064797	0.017451	0.003342
EIF4A3	0.001613	2.84E-04	0.018493	6.93E-04	2.43E-04
EIF6	5.71E-04	0.001154	0.056873	4.13E-04	2.43E-04
ERCC3	0.001675	2.84E-04	0.084633	5.63E-04	2.69E-04
ERH	0.065263	0.019094	0.012072	0.081056	0.059349
ESPL1	0.022868	0.001264	0.048787	0.014358	1.15E-04
EXOSC3	0.002204	8.17E-04	0.08083	7.55E-04	0.001135
EXOSC9	0.032217	0.0513	0.064797	0.007142	0.003614
FDX1L	5.71E-04	8.50E-05	0.027404	0.008068	9.13E-04
FNTB	5.71E-04	8.17E-04	0.02498	4.13E-04	2.43E-04
GAPDH	0.001137	4.41E-04	0.051521	0.024166	1.15E-04
GINS2	0.07353	0.055498	0.028128	0.01709	0.013453
GNB1L	0.011291	8.50E-05	0.096644	0.001038	2.43E-04
GPI	0.001238	8.17E-04	0.039009	0.027199	0.00189
GPN2	0.001547	0.017897	0.054846	0.042387	9.13E-04
GRWD1	0.007552	0.007854	0.070741	0.024352	7.70E-04
GTPBP4	0.002131	0.001898	0.01888	0.001971	0.014844
GUK1	0.015104	0.011684	0.036519	0.093513	0.008378
HAUS5	0.071662	0.018106	0.070741	0.069721	0.006255
HEATR1	0.001613	0.001817	0.020437	0.019829	0.009412
HINFP	0.09172	2.84E-04	0.058304	0.065538	9.13E-04
HIST1H2AM	5.71E-04	0.010785	0.043107	0.021033	0.002175
HIST1H2BH	5.76E-04	5.60E-04	0.038718	0.036682	9.18E-04
HJURP	0.043332	0.008325	0.017764	0.073133	0.007044
HNRNPL	6.54E-04	3.86E-04	0.016874	0.009755	0.005381
HSPA9	0.00375	2.84E-04	0.028534	0.002671	0.005315
IARS	0.017819	8.17E-04	0.022576	0.021641	0.001277
IKBKAP	0.07353	3.38E-04	0.078929	0.001878	2.69E-04
IMP3	0.001711	8.50E-05	0.066687	2.91E-04	2.43E-04
KIF11	0.037133	0.03444	0.01888	0.012238	0.018535
KIF23	7.96E-04	0.001667	0.012072	0.001971	2.43E-04
KPNB1	0.008879	0.025591	0.064895	0.008086	0.008636
LARS	0.069467	0.01758	0.068067	0.00946	0.026122
LAS1L	0.002253	0.001264	0.022576	0.015695	2.69E-04
LONP1	0.030999	0.019847	0.01267	0.009588	0.001894
LRR1	0.01148	1.79E-04	0.031764	0.002814	9.18E-04
LSM4	0.001613	1.79E-04	0.024884	0.002648	3.24E-04
LSM7	0.001469	2.72E-04	0.067214	0.002671	0.001496
MAD2L1	0.00345	0.019205	0.012072	0.050151	0.001277
MARS	0.001797	2.84E-04	0.058384	2.91E-04	9.13E-04
MARS2	5.50E-04	8.50E-05	0.086936	7.55E-04	0.022144
MAX	0.002204	0.018707	0.049258	0.002671	2.69E-04
MED11	0.010314	0.00246	0.090245	4.13E-04	0.022806
MED14	0.088328	0.042494	0.035554	0.032548	0.051268
MEPCE	0.025694	8.50E-05	0.012072	2.91E-04	1.15E-04
METAP1	0.005222	0.010019	0.057008	0.010246	0.01127
MFN2	0.001613	0.002672	0.071264	0.007993	0.003846
MRPL21	0.001031	8.50E-05	0.058384	7.55E-04	9.13E-04
MYC	9.33E-04	2.84E-04	0.027404	0.006994	5.23E-04
NHP2L1	5.76E-04	8.50E-05	0.012072	4.13E-04	2.69E-04
NIFK	0.001476	0.001264	0.040448	0.011178	0.002641
NOL6	0.060936	0.004621	0.025594	0.002703	0.002344
NOP16	0.023719	3.38E-04	0.027228	0.021517	8.37E-04
NOP56	5.76E-04	0.09702	0.066636	0.069088	0.00103
NOP58	0.003433	0.058321	0.033569	0.002351	0.00169
NRF1	0.087003	0.060998	0.033569	0.086203	0.006878
NUDT21	0.022838	0.009242	0.062862	0.003189	0.01305
OGT	0.038492	0.013944	0.02198	0.014915	0.014053
ORAOV1	0.003662	5.26E-04	0.024884	5.63E-04	0.002444
PAK1IP1	0.002711	8.17E-04	0.055022	0.025703	0.00133
PAM16	6.54E-04	0.003663	0.095568	0.013845	0.005315
PCNA	0.017389	0.048935	0.012072	0.05507	0.021401
PDCD2	0.068235	0.006472	0.045329	7.55E-04	0.019271
PDPK1	0.019278	0.007134	0.09132	0.002804	0.00107
PELO	5.76E-04	8.50E-05	0.082923	0.006313	3.24E-04
PFDN2	0.047401	0.002814	0.022576	0.013149	9.13E-04
PFDN6	0.021448	0.001059	0.012072	0.005678	0.00167
PHB	0.029784	0.011684	0.029959	0.008941	0.01013
PHB2	0.001476	0.030324	0.012072	0.001425	0.001702
PLK1	0.001333	5.60E-04	0.012072	0.003608	3.24E-04
PMF1	0.070104	0.008327	0.043604	0.050702	0.002033
POLA2	0.009468	0.077871	0.022576	0.016037	0.020887
POLD1	0.053419	1.79E-04	0.027687	0.033625	1.15E-04
POLR1C	0.031941	0.024765	0.083925	0.061713	0.009372
POLR2G	0.038489	0.00367	0.060534	0.015814	0.00758
POLR2H	0.019434	0.018985	0.020503	0.012219	0.007302
POLR3K	0.016395	0.001218	0.027687	0.051357	2.43E-04
POP5	5.76E-04	3.38E-04	0.070053	5.63E-04	9.13E-04
PPIL2	0.001476	0.001059	0.026601	0.00116	0.001714
PPP1CB	0.055098	0.036594	0.035069	0.058268	0.050138
PPP1R8	5.50E-04	8.50E-05	0.007426	4.13E-04	1.15E-04
PPP2CA	9.33E-04	6.26E-04	0.027687	0.002475	0.001226
PPP2R4	7.96E-04	2.84E-04	0.027228	0.032447	0.018971
PPWD1	0.007446	0.004762	0.012072	0.051742	0.003258
PRMT1	0.016889	2.84E-04	0.042182	0.010562	6.47E-04
PRMT5	0.005686	4.41E-04	0.029959	7.55E-04	0.004443
PRPF19	0.006905	2.84E-04	0.012072	0.001971	0.001166
PRPF31	0.009746	1.79E-04	0.012072	4.13E-04	3.24E-04
PRPF38A	0.009467	0.083933	0.01267	0.005294	0.008364
PRPF38B	0.004696	0.008325	0.091985	0.006499	9.13E-04
PSMA6	0.010376	0.009375	0.017764	0.008906	0.007884
PSMB3	0.011291	8.17E-04	0.012072	0.002977	0.002936
PSMB4	5.71E-04	0.001264	0.027228	5.63E-04	2.69E-04
PSMB5	5.76E-04	5.60E-04	0.012072	2.91E-04	1.15E-04
PSMD3	0.0154	0.002506	0.020357	0.072313	0.002619
PSMG4	5.71E-04	8.50E-05	0.028906	2.91E-04	1.15E-04
PTPN23	0.019434	0.001218	0.021758	0.001971	6.47E-04
PUF60	5.50E-04	3.86E-04	0.064895	0.002671	1.15E-04
PWP2	0.003738	5.87E-04	0.09132	0.008941	0.002033
QARS	0.00757	0.039244	0.040448	0.001971	0.007421
RAN	0.009984	5.26E-04	0.017327	0.008732	9.63E-04
RANGAP1	0.033625	0.004634	0.096	0.018902	1.15E-04
RBBP4	0.001476	8.50E-05	0.012072	0.002957	4.61E-04
RBM14	6.54E-04	0.046223	0.036285	5.63E-04	9.13E-04
RBMX	0.05039	0.002171	0.022576	0.095796	0.00324
ROMO1	5.71E-04	0.093593	0.045898	0.001827	0.03924
RPA1	0.001711	0.014712	0.028906	0.002475	0.093762
RPA3	0.00308	2.84E-04	0.034432	0.030922	0.003342
RPAP1	0.023777	3.86E-04	0.012072	0.019493	0.00103
RPL11	0.001711	5.87E-04	0.017764	0.010166	0.001255
RPL13	5.50E-04	8.50E-05	0.030679	4.13E-04	1.15E-04
RPL23	0.002204	6.26E-04	0.01888	0.019829	0.00103
RPL27A	0.007456	0.00466	0.016502	0.006978	0.028534
RPL28	0.045845	8.50E-05	0.072411	4.13E-04	2.43E-04
RPL3	0.026846	0.015576	0.012072	0.012238	0.018535
RPL36	9.33E-04	0.001084	0.040656	2.91E-04	1.15E-04
RPL37A	0.034796	0.006048	0.033781	0.01839	0.003572
RPL8	7.33E-04	5.87E-04	0.022576	9.08E-04	0.00156
RPLP1	0.009984	0.010785	0.086936	0.00116	0.006644
RPP21	0.072392	0.009245	0.077772	0.026645	0.011347
RPS11	0.003517	0.003686	0.071264	0.002977	7.70E-04
RPS12	0.066364	0.015766	0.034634	0.02793	0.016656
RPS19	5.71E-04	8.50E-05	0.027228	2.91E-04	1.15E-04
RPS23	0.012899	0.002543	0.012072	0.002863	0.004457
RPS3	0.001476	0.008327	0.058384	0.001827	0.002344
RPS5	0.009984	0.068106	0.035896	0.011654	0.022811
RPS8	8.93E-04	4.41E-04	0.080173	0.013985	0.007421
RPS9	0.012796	0.036223	0.078929	4.13E-04	9.13E-04
RRM1	9.33E-04	0.0193	0.02891	0.001908	1.15E-04
RRP9	0.001797	0.005402	0.06769	0.047756	4.61E-04
SAE1	0.009984	8.50E-05	0.078929	0.057188	2.69E-04
SBDS	0.011428	8.78E-04	0.071264	0.013804	0.001277
SDAD1	0.049468	0.004238	0.042182	0.019352	0.033243
SF1	9.33E-04	8.50E-05	0.03685	5.63E-04	0.011085
SF3A3	0.001499	0.021506	0.071264	0.044166	0.001714
SF3B14	0.003956	2.84E-04	0.012072	0.008906	7.13E-04
SF3B3	5.76E-04	0.00593	0.016502	0.014915	1.15E-04
SF3B5	6.54E-04	8.50E-05	0.026601	2.91E-04	2.69E-04
SLMO2	0.00558	0.005545	0.019938	0.019037	0.002033
SMC4	0.00308	0.04064	0.049023	0.001971	0.003697
SMC5	0.047335	0.028429	0.030679	0.003148	0.002033
SMU1	5.76E-04	0.003064	0.075452	0.097102	0.00103
SNF8	0.069429	0.005393	0.095078	0.004037	0.008358
SNRNP200	0.001733	0.053893	0.019755	0.007748	0.022785
SNRPB	6.54E-04	0.005054	0.027228	0.002977	0.009486
SNRPD1	0.001613	0.003468	0.012072	0.002671	0.001714
SNRPD3	5.50E-04	8.50E-05	0.016874	2.91E-04	7.70E-04
SNRPF	0.001188	0.001264	0.012072	0.040428	0.002522
SNUPN	0.05173	2.84E-04	0.021758	0.017157	0.006368
SOD1	0.095238	0.005585	0.017764	0.003765	0.007334
SPC24	0.003178	2.72E-04	0.035341	7.55E-04	2.43E-04
SRSF1	0.005042	0.060268	0.092761	0.002514	0.00167
SRSF2	0.025628	8.50E-05	0.078389	0.010004	0.002444
SRSF7	0.00184	0.004762	0.039485	0.001908	0.037737
SUPT16H	0.026463	3.38E-04	0.030901	0.002007	0.022534
TCEB2	0.008925	2.84E-04	0.064797	0.006683	2.69E-04
THOC5	0.049512	0.017286	0.086936	0.097963	0.003221
TOP2A	0.029278	0.010011	0.012072	0.008012	0.002852
TPI1	5.50E-04	8.50E-05	0.012072	2.91E-04	1.15E-04
TPT1	0.003662	0.002171	0.068061	0.017451	0.002936
TRIAP1	0.048898	0.004997	0.040448	0.012793	0.01013
TRMT112	0.001733	0.001264	0.022576	0.001827	0.002344
TSR2	0.003419	0.001264	0.058558	4.13E-04	0.006157
TTC27	0.001137	2.84E-04	0.091373	7.55E-04	8.97E-04
TUBB	0.001476	0.00882	0.016874	0.007737	0.002444
TUBD1	8.93E-04	8.50E-05	0.012072	0.002814	0.003738
TXNL4A	0.014999	2.72E-04	0.07442	0.016507	4.61E-04
UBA52	0.007312	1.79E-04	0.020357	0.002023	0.003697
UBE2I	5.71E-04	4.41E-04	0.0423	0.002964	2.69E-04
UBE2M	9.33E-04	0.004371	0.041959	0.002455	0.001001
VARS2	0.003433	0.007484	0.070053	0.059324	0.089173
VCP	0.004361	0.001154	0.078827	0.033007	0.001802
VMP1	0.082335	0.034303	0.078827	0.008941	0.010725
WDR33	5.76E-04	2.84E-04	0.049024	0.01434	0.011333
WDR43	0.001733	0.027389	0.05083	0.003106	0.002444
WDR74	5.50E-04	8.50E-05	0.085484	0.011998	1.15E-04
WDR77	5.76E-04	0.002608	0.043604	2.91E-04	2.43E-04
XAB2	0.027767	8.50E-05	0.028011	0.006978	6.47E-04
XRCC6	0.007344	0.002506	0.064895	0.016037	0.007334
YARS	0.012515	0.027998	0.055664	0.008941	0.001924
ZBTB8OS	0.02143	8.17E-04	0.018363	0.008629	0.007421
