# Supplementary material for: CDK7-targeted therapy effectively disrupts cell cycle progression and oncogenic signaling in head and neck cancer
Source: Signal Transduct Target Ther. 2025 Nov 6;10:363. doi: 10.1038/s41392-025-02452-z (PMC12589458; doi:10.1038/s41392-025-02452-z)
Supplement: Supplementary file 3 — Supplementary information [file 41392_2025_2452_MOESM3_ESM.csv]

	YKL-5-124			Samuraciclib
gene_name	log2FoldChange	padj	significance	log2FoldChange	padj	significance
DHPS	1.233633077	2.29E-06	UP	1.067185862	7.28E-05	UP
HIST1H2BC	1.203890656	0.000491673	UP	0.787257099	0.048912818	UP
CCNA2	-0.525990692	9.70E-17	DOWN	-0.352647972	3.63E-09	NS
RPP21	0.956307806	0.013922681	UP	0.929737942	0.019492637	UP
TUBGCP4	0.518956873	2.53E-08	UP	0.55880524	5.83E-10	UP
NRF1	-0.506338629	1.07E-05	DOWN	-0.516363501	5.72E-06	DOWN
CDK1	-0.511317207	1.56E-16	DOWN	-0.601168382	3.75E-33	DOWN
LONP1	-0.519119677	4.43E-16	DOWN	-1.324569764	2.35E-84	DOWN
CHMP2A	0.619488594	3.51E-10	UP	0.056183077	0.702749333	NS
CDC7	-0.521911789	3.08E-11	DOWN	-0.636653878	1.72E-19	DOWN
CSE1L	-0.631584346	7.61E-41	DOWN	-0.396982172	2.42E-19	NS
DDX21	-0.601870238	3.70E-24	DOWN	-0.338559457	3.57E-09	NS
ZBTB8OS	-0.541421125	1.10E-05	DOWN	-0.763202413	1.37E-09	DOWN
RBMX	-0.574248661	9.80E-29	DOWN	-0.661653307	3.35E-46	DOWN
DKC1	-0.597950798	3.27E-24	DOWN	-0.480516974	3.62E-19	NS
DOLK	0.571540283	3.32E-08	UP	0.120922628	0.417657028	NS
OIP5	-0.574986264	6.94E-05	DOWN	-0.608313205	0.000113169	DOWN
DUT	-0.704087135	7.59E-36	DOWN	-0.43472656	8.75E-17	NS
ESPL1	-0.578039194	1.23E-21	DOWN	-0.635260287	1.04E-25	DOWN
CENPM	-0.604497417	2.49E-17	DOWN	-0.803332363	1.55E-34	DOWN
EIF3F	-0.634785117	1.73E-29	DOWN	-0.272986268	2.34E-05	NS
EIF4A1	0.265906194	0.063900204	NS	0.527985124	0.000155182	UP
TANGO6	-0.628299628	7.94E-07	DOWN	-0.766043752	2.36E-09	DOWN
LAS1L	-0.638242513	3.43E-12	DOWN	-0.555318772	9.23E-10	DOWN
FARSA	-0.371853028	3.32E-08	NS	-0.526352187	1.45E-16	DOWN
GAPDH	-0.594905654	6.43E-45	DOWN	-0.267023907	3.42E-12	NS
GEMIN8	0.634121144	0.000310604	UP	0.392631292	0.067030019	NS
GGPS1	-0.263749294	0.117150088	NS	-0.60921002	0.000176813	DOWN
GINS1	-0.315679422	1.26E-05	NS	-0.548405388	1.07E-14	DOWN
DPAGT1	-0.641001929	2.42E-12	DOWN	-0.640805708	4.89E-14	DOWN
GPN2	-0.595591506	1.81E-08	DOWN	-0.44974483	1.28E-06	NS
KDM8	-0.648254487	0.001101843	DOWN	-0.711782147	0.00055472	DOWN
HAUS5	-0.326887108	0.000108727	NS	-0.756162934	4.41E-19	DOWN
CPSF2	-0.648381436	2.11E-42	DOWN	-0.824419171	3.01E-73	DOWN
MED11	-0.652989316	0.004837417	DOWN	-0.913612768	5.66E-05	DOWN
KAT8	-0.422674258	1.17E-05	NS	-0.67311814	1.96E-13	DOWN
RCC1	-0.686447523	7.28E-38	DOWN	-0.696415996	3.66E-45	DOWN
KPNB1	-0.78411525	3.67E-63	DOWN	-0.388211649	1.79E-17	NS
EXOSC3	-0.701684017	5.41E-10	DOWN	-0.883466391	1.45E-16	DOWN
DIMT1	-0.702384964	9.46E-22	DOWN	-0.600854931	1.32E-17	DOWN
LRR1	-0.452137275	8.10E-06	NS	-0.621680071	1.00E-09	DOWN
PMF1	-0.717313334	5.97E-10	DOWN	-0.79935339	1.85E-10	DOWN
MAD2L1	-0.511010038	1.88E-13	DOWN	-0.442378885	3.07E-13	NS
SMC4	-0.733030193	6.61E-27	DOWN	-0.704807773	2.02E-26	DOWN
PRPF31	-0.735807635	1.32E-21	DOWN	-0.721377959	3.82E-22	DOWN
MDN1	-0.517859519	3.63E-17	DOWN	-0.311795253	7.81E-07	NS
THOC2	-0.743573043	2.47E-20	DOWN	-0.67213999	7.08E-19	DOWN
PHB2	-0.754208326	4.37E-45	DOWN	-0.580453923	1.90E-34	DOWN
NOP56	-0.514910441	3.93E-23	DOWN	-0.378698087	1.29E-12	NS
EIF1	-0.760062897	2.16E-46	DOWN	-0.588048548	7.18E-48	DOWN
PCNA	-0.769685956	2.04E-40	DOWN	-0.527173218	3.97E-19	DOWN
PAK1IP1	-0.358984065	0.000570855	NS	-0.508769286	1.18E-07	DOWN
PAM16	0.640855989	0.007500547	UP	0.489695648	0.100866227	NS
HIST1H2BH	-0.77257711	7.22E-09	DOWN	-0.622327978	2.64E-06	DOWN
EEF2	-0.796119518	4.92E-74	DOWN	-0.553104709	1.33E-33	DOWN
ANAPC1	-0.79993082	4.77E-26	DOWN	-0.619792717	2.40E-21	DOWN
POLR2G	-0.312902524	0.000270958	NS	-0.525011118	2.54E-09	DOWN
MCM6	-0.802681345	1.38E-40	DOWN	-0.526722657	1.35E-18	DOWN
PTPN23	0.568289768	2.91E-20	UP	0.442270268	3.18E-13	NS
CCAR1	-0.812799503	7.22E-33	DOWN	-0.584440824	2.20E-20	DOWN
RABGGTB	-1.038254801	3.43E-64	DOWN	-0.429932291	1.84E-12	NS
SRBD1	-0.81650246	1.22E-07	DOWN	-0.865224021	2.32E-08	DOWN
LSM7	-0.82429171	6.09E-23	DOWN	-0.803749734	2.36E-25	DOWN
MCM7	-0.827811642	6.32E-69	DOWN	-0.866788635	1.38E-80	DOWN
CDC20	-0.839461222	1.88E-61	DOWN	-0.99159828	1.63E-89	DOWN
SARS2	-0.684355797	0.005534971	DOWN	-0.435132762	0.104494249	NS
WDR18	-0.854290873	2.71E-34	DOWN	-1.06614492	2.77E-55	DOWN
SF3B3	-0.870183725	1.47E-81	DOWN	-0.685687492	7.26E-39	DOWN
SPC24	-0.457775217	0.000492315	NS	-0.771881088	4.01E-09	DOWN
QARS	-0.878363685	6.03E-44	DOWN	-0.628178781	1.46E-22	DOWN
SRSF2	-0.514784645	1.04E-19	DOWN	-0.426085279	6.60E-16	NS
CDC45	-0.893240509	2.19E-24	DOWN	-1.183526945	8.83E-36	DOWN
NCAPG	-0.948096842	3.12E-32	DOWN	-0.990424115	7.01E-32	DOWN
GNL3	-1.001256946	4.60E-47	DOWN	-0.709075228	1.07E-29	DOWN
TUBB	-0.508789765	8.95E-26	DOWN	-0.250133871	1.87E-09	NS
TUBD1	-0.230540792	0.130640293	NS	-0.547963207	3.17E-05	DOWN
GTF2H3	-1.184795013	3.24E-73	DOWN	-0.980925568	3.80E-62	DOWN
TOP2A	-1.30522597	7.25E-99	DOWN	-0.864545303	8.57E-70	DOWN
WDR55	-0.661965267	9.84E-17	DOWN	-0.408390865	3.84E-07	NS
WDR77	-0.534022868	1.57E-11	DOWN	-0.375672337	3.99E-06	NS
RRM2	-1.428421601	4.73E-96	DOWN	-1.16754012	5.91E-79	DOWN
